# Supplementary material for: Single-cell profiling of human megakaryocyte-erythroid progenitors identifies distinct megakaryocyte and erythroid differentiation pathways
Source: Genome Biol. 2016 May 3;17:83. doi: 10.1186/s13059-016-0939-7 (PMC4855892; doi:10.1186/s13059-016-0939-7)
Supplement: Additional file 2: — Supplementary Tables S1 - S3. Table S1. Gene assays included in multiplex RT-PCR analysis with coefficient of dilution (R2) examined over fourfold serial dilutions with technical triplicates at each dilution. Table S2. Normalized Ct values for gene expression data for all genes and cells. Table S3. Raw data for single-cell gene expression analysis (non-normalized Ct values). (XLSX 1059 kb) [file 13059_2016_939_MOESM2_ESM.xlsx]

## Sheet: Suppl. Table 1
Suppl. Table 1	Gene assays included in multiplex RT-PCR analysis with coefficient of dilution and r.sq
Gene ID	Assay ID	Dilution coefficient	r.sq
ADD2	Hs00242289_m1	0.559325	0.887676
ANK1	Hs00986657_m1	0.827818	0.851747
B2M	Hs00984230_m1	1.22373	0.988361
BDH1	Hs00983007_m1	0.565391	0.640416
BIM/BCL2	Hs00608023_m1	0.566295	0.722681
BMP2	Hs00154192_m1	0.494078	0.758986
CCDC124	Hs00294009_m1	0.722569	0.782366
CCND1/BCL1	Hs00765553_m1	0.625019	0.844709
CD105/ENG	Hs00923996_m1	0.954049	0.966542
CD110/MPL	Hs00180489_m1	0.883131	0.91967
CD117/KIT	Hs00174029_m1	1.02579	0.976633
CD123/IL3RA	Hs00608141_m1	0.899175	0.887602
CD135/FLT3	Hs00174690_m1	0.670022	0.818695
CD235a/GYPA	Hs00266777_m1	1.06737	0.976833
CD34	Hs00990732_m1	1.15672	0.990465
CD36	Hs01567185_m1	0.995086	0.90025
CD38	Hs01120071_m1	0.894615	0.834461
CD41/ITGA2B	Hs01116228_m1	1.07194	0.977309
CD42/GP1BA	Hs01887764_s1	0.861783	0.948138
CD44	Hs01075861_m1	1.07419	0.994275
CD47	Hs00179953_m1	0.862498	0.880077
CD61/ITGB3	Hs01001469_m1	0.98358	0.953365
CD71/TFRC	Hs00951083_m1	1.06739	0.98312
CD9	Hs00233521_m1	0.842332	0.917819
CD90/THY1	Hs00264235_s1	1.06961	0.957532
CDK4	Hs01565683_g1	0.811316	0.877988
CDK6	Hs01026371_m1	1.06292	0.962168
CEBPA	Hs00269972_s1	0.822691	0.891797
CISH	Hs00367082_g1	0.765963	0.848012
CLU	Hs00925782_m1	1.24003	0.980417
CNRIP1	Hs01547787_m1	1.05479	0.948422
CSF3R	Hs01114427_m1	1.0749	0.990525
CTNNB1	Hs00355049_m1	0.954697	0.973978
CXCR4	Hs00607978_s1	1.08663	0.952144
DDB1	Hs01096550_m1	1.0311	0.979802
DHRS3	Hs00191073_m1	0.63676	0.703004
ECT2	Hs00978168_m1	0.665144	0.843098
EIF4EBP1	Hs00607050_m1	0.91811	0.957027
EPOR	Hs00959427_m1	1.04388	0.97141
ETS1	Hs00428293_m1	1.06479	0.972531
FAS	Hs00163653_m1	0.853846	0.951018
FHL1	Hs00793641_g1	1.04532	0.961546
FLI1	Hs00956709_m1	1.14611	0.975752
FOG1/ZFPM1	Hs00542350_m1	0.962256	0.933472
FOXO3	Hs00818121_m1	1.72753	0.610288
GABPA	Hs01022016_m1	0.96024	0.972159
GADD45A	Hs00169255_m1	0.709455	0.734515
GADD45B	Hs04188837_g1	0.743095	0.846307
GAPDH	Hs02758991_g1	1.20605	0.990422
GATA1	Hs01085823_m1	1.01985	0.936508
GATA2	Hs00231119_m1	1.03195	0.98457
GFI1B	Hs01062469_m1	1.07442	0.974646
HIF1A	Hs00153153_m1	0.964981	0.965004
HIF2A/EPAS1	Hs01026149_m1	0.95559	0.934105
HPRT1	Hs02800695_m1	0.926514	0.955164
JAK2	Hs00234567_m1	0.78211	0.894272
KLF1	Hs00610592_m1	0.953025	0.962301
LEF1	Hs01547250_m1	0.860312	0.905468
LOX	Hs00942480_m1	1.18065	0.992299
LSD1/KDM1A	Hs01002741_m1	1.01219	0.958699
MCL1	Hs01050896_m1	1.07527	0.986401
MEIS1	Hs01017441_m1	1.03046	0.94156
MPO	Hs00165162_m1	0.928447	0.874729
MYB	Hs00920556_m1	1.13778	0.983347
NFIB	Hs01029175_m1	0.801469	0.873196
NOTCH1	Hs01062014_m1	1.06694	0.978193
P27KIP1/CDKN1B	Hs01597588_m1	1.03383	0.956922
PAX5	Hs00277134_m1	0.929244	0.971516
PF4	Hs00427220_g1	1.18394	0.993102
PFKP	Hs00242993_m1	0.724223	0.861969
PIM1	Hs01065498_m1	1.13613	0.950834
PNMT	Hs01557113_g1	0.637056	0.822339
RGS18	Hs00329468_m1	0.993854	0.927017
RUNX1	Hs01021970_m1	0.688028	0.876383
SDPR	Hs00190538_m1	1.13044	0.980381
SELP	Hs00927900_m1	0.859325	0.880087
SH2D2A	Hs01109184_m1	0.920236	0.940282
SOCS3	Hs02330328_s1	1.02595	0.954103
SPI1	Hs02786711_m1	0.965695	0.929048
SRD5A3	Hs00430681_m1	0.98388	0.916871
TAL1	Hs01097987_m1	0.917694	0.905118
TGFB1	Hs00998133_m1	1.08067	0.97449
TGFB2	Hs00234244_m1	1.07127	0.998366
TMEM180/MFSD13A	Hs00227154_m1	0.848158	0.898807
TMOD1	Hs00268513_m1	0.93629	0.906687
TUBB2A	Hs00742533_s1	0.807915	0.825709
VWF	Hs01109446_m1	1.02314	0.954879

## Sheet: Suppl. Table 2
Suppl. Table 2	Normalized Ct values for gene expression data for all genes and cells.
Gene ID	A1P1MEP-A2_a1p1	A1P1MEP-A4_a1p1	A1P1MEP-A9_a1p1	A1P1MEP-B10_a1p1	A1P1MEP-B2_a1p1	A1P1MEP-B4_a1p1	A1P1MEP-B5_a1p1	A1P1MEP-B6_a1p1	A1P1MEP-B7_a1p1	A1P1MEP-B9_a1p1	A1P1MEP-C10_a1p1	A1P1MEP-C2_a1p1	A1P1MEP-C5_a1p1	A1P1MEP-C6_a1p1	A1P1MEP-C7_a1p1	A1P1MEP-C8_a1p1	A1P1MEP-C9_a1p1	A1P1MEP-D2_a1p1	A1P1MEP-D3_a1p1	A1P1MEP-D4_a1p1	A1P1MEP-D5_a1p1	A1P1MEP-D6_a1p1	A1P1MEP-D7_a1p1	A1P1MEP-D8_a1p1	A1P1MEP-D9_a1p1	A1P1MEP-E1_a1p1	A1P1MEP-E10_a1p1	A1P1MEP-E11_a1p1	A1P1MEP-E8_a1p1	A1P1MEP-E9_a1p1	A1P1MEP-F1_a1p1	A1P1MEP-F10_a1p1	A1P1MEP-F11_a1p1	A1P1MEP-F12_a1p1	A1P1MEP-F2_a1p1	A1P1MEP-F3_a1p1	A1P1MEP-F6_a1p1	A1P1MEP-F7_a1p1	A1P1MEP-F8_a1p1	A1P1MEP-F9_a1p1	A1P1MEP-G10_a1p1	A1P1MEP-G11_a1p1	A1P1MEP-G2_a1p1	A1P1MEP-G3_a1p1	A1P1MEP-G4_a1p1	A1P1MEP-G6_a1p1	A1P1MEP-G7_a1p1	A1P1MEP-G8_a1p1	A1P1MEP-G9_a1p1
ADD2	40	40	40	40	40	40	40	40	40	40	40	40	40	40	40	40	40	40	40	40	40	40	40	40	40	40	40	40	40	40	40	40	40	40	40	40	6.25114	40	40	40	40	40	40	40	40	40	40	40	40
ANK1	40	40	4.83225	40	40	40	1.75192	1.4615	40	40	40	40	40	40	40	40	40	40	40	40	40	40	2.64522	40	40	40	40	2.14625	40	40	40	40	40	40	2.25597	40	2.13147	40	40	40	40	40	40	40	40	40	40	40	40
B2M	-0.845166	-0.354711	-0.154405	-0.469606	-0.382042	-0.912803	-0.766452	-1.24103	-0.6881	-0.687958	-0.856415	-0.55017	-0.609664	-1.18521	-1.11969	-1.04243	-0.406797	-1.06636	-0.634784	-1.37632	-1.03385	-0.741272	-0.714543	-0.682367	-0.834933	-0.444248	-0.88338	-1.28716	-1.5684	-0.583266	-0.435846	-0.919638	-0.320545	-0.875791	-1.18659	-0.453871	-0.427117	-1.26208	-0.907589	-0.66724	-1.02838	-1.53462	-0.771545	-0.545204	-0.918764	-0.879167	-0.690647	-1.29291	-0.824436
BDH1	40	40	40	40	5.76841	40	40	40	40	40	40	40	40	4.87356	40	40	40	40	40	40	40	40	40	40	40	6.70116	40	6.52257	40	40	40	40	40	40	40	40	13.2641	40	40	40	40	40	40	40	40	40	40	40	5.4306
BIM/BCL2	40	40	40	40	40	40	8.84826	6.73817	40	40	40	40	40	40	8.23147	40	40	9.16564	40	40	40	40	40	40	40	40	40	9.53956	40	7.29537	40	40	40	40	10.5342	8.46284	40	40	40	40	40	40	40	40	40	40	40	40	40
BMP2	40	40	40	40	40	40	40	40	40	40	40	40	40	40	40	40	40	40	40	40	40	40	40	40	40	40	40	40	40	40	40	40	40	40	40	40	40	40	40	40	40	40	40	40	40	40	40	40	40
CCDC124	40	40	4.73685	40	40	40	40	40	40	40	40	4.38545	3.94762	40	40	40	40	5.06926	40	40	40	4.05218	4.40526	40	40	40	40	40	6.37795	40	40	40	40	40	40	40	40	40	40	40	40	40	40	40	40	40	40	40	40
CCND1/BCL1	40	5.25921	40	40	40	40	40	40	40	40	40	40	40	40	40	40	40	40	40	40	40	40	40	40	40	8.25334	40	40	14.3814	40	40	40	40	40	40	40	40	5.92983	40	40	40	40	40	40	40	40	40	40	6.04638
CD105/ENG	3.49333	5.56121	5.72105	40	40	5.74221	3.78004	40	40	40	6.03085	40	5.03997	4.40907	40	40	40	6.08409	6.39313	4.63184	40	5.82184	5.16474	5.94985	40	40	40	4.64618	6.34946	40	13.6305	3.9293	40	40	4.80586	5.73053	6.29122	40	5.74023	40	40	4.35376	5.2895	40	40	40	3.58988	4.37001	40
CD110/MPL	40	40	6.63717	5.32507	40	6.66434	40	40	6.17064	6.03332	7.14404	7.15861	4.96616	5.01141	6.04324	40	6.788	6.05542	7.37207	6.99828	5.73433	4.37317	4.63006	40	40	7.59582	40	40	7.70781	40	5.85452	4.94617	6.54473	7.95267	40	6.30977	40	6.62816	6.10711	5.5677	40	6.46258	40	5.52853	7.14409	6.5047	5.00825	40	7.03292
CD117/KIT	40	4.24926	6.25275	40	40	4.34183	5.14417	3.58954	40	40	5.62034	6.01057	40	4.13452	4.46087	6.37902	4.14078	6.84447	5.737	6.13555	5.41382	5.17577	40	5.7325	5.51954	3.10624	3.87472	4.38666	6.41412	4.13303	5.36258	4.38589	5.24525	2.73322	3.91673	5.08773	2.83007	6.11501	4.23228	5.31161	40	3.95558	5.9833	40	5.06047	4.76297	4.28132	40	4.52378
CD123/IL3RA	6.17843	7.09007	40	40	40	40	40	40	40	40	40	40	7.49066	40	40	40	40	40	40	40	40	7.05569	40	40	7.49128	40	40	40	40	5.96665	40	40	40	40	40	40	40	40	7.32963	40	40	40	40	40	40	40	40	40	40
CD135/FLT3	40	5.58298	40	40	40	40	40	40	40	40	40	40	40	40	40	40	7.24872	40	40	40	40	5.52033	40	40	40	40	40	40	40	40	5.9968	40	5.89365	40	40	40	40	6.06931	40	40	40	4.78948	40	40	40	6.16922	40	40	40
CD235a/GYPA	40	40	40	40	40	40	40	40	40	40	40	40	40	40	40	40	40	40	40	40	40	40	40	40	40	40	40	40	40	40	40	40	40	40	40	40	40	40	40	40	40	40	40	40	40	40	40	40	40
CD34	2.41749	2.87083	2.29379	4.15883	2.87805	3.34474	4.70339	5.40952	7.50612	3.40317	3.65012	2.95507	6.07067	3.11243	3.8177	2.52842	3.39737	3.12069	3.19376	3.93697	5.31078	2.8328	4.72851	2.47093	3.59842	4.54041	2.82135	5.57241	5.53441	4.37179	4.23721	3.41112	3.74033	2.3356	3.1591	2.61794	4.63339	4.11954	3.10473	2.84044	3.88715	3.0629	2.91529	3.26326	3.71605	5.35193	3.12345	5.46406	2.8184
CD36	40	40	40	40	40	40	40	2.80243	40	40	40	40	40	40	40	40	40	40	40	40	40	40	40	40	40	3.4399	40	2.79612	3.21006	40	40	40	40	40	3.5006	40	1.75637	40	40	40	40	40	40	40	40	40	40	40	40
CD38	40	7.40992	7.73273	6.48028	6.36302	10.0379	7.65906	5.90388	6.30797	40	40	6.72356	7.83083	40	40	40	40	40	8.06306	40	40	40	40	40	40	40	40	5.28065	40	40	40	7.24061	40	5.41225	40	7.84677	6.39303	40	40	6.04559	40	40	40	40	5.77173	40	40	40	40
CD41/ITGA2B	40	40	2.66523	40	40	4.9373	0.582723	1.08455	0.854758	40	40	40	4.4519	40	40	40	40	1.43718	40	40	40	4.92121	-0.158707	40	40	3.57565	40	0.874565	5.10553	40	40	5.18081	40	40	1.86392	40	1.46188	40	40	3.93344	-0.663446	3.82849	4.4903	40	40	40	4.49687	40	40
CD42/GP1BA	5.14214	5.19794	3.19775	1.78749	40	6.56672	7.76019	6.14849	7.09876	5.395	7.14539	5.72136	4.64329	40	5.62331	40	9.65849	4.94586	7.07235	6.58749	6.46351	6.37625	5.18639	5.42701	7.15256	6.42379	40	40	7.43791	40	6.48383	40	8.36509	40	40	40	6.98802	3.34089	6.50427	4.3604	2.8946	40	5.49487	40	5.85098	8.03741	6.14069	4.71769	40
CD44	-0.151091	0.663569	5.16842	2.3275	2.50813	2.75789	4.27283	40	4.28802	3.3008	1.41601	1.76773	5.34106	0.0934541	1.46555	1.88882	3.01458	6.19997	1.30258	2.36328	2.04599	0.721055	3.9351	0.771562	1.51936	3.5775	1.98752	5.46647	3.1038	3.2584	1.8867	2.61758	2.68385	3.1929	6.25242	1.80092	3.71991	2.29095	2.77464	2.92854	4.38514	1.38026	3.24469	2.01775	1.71705	2.49213	3.04616	5.98129	2.22535
CD47	40	40	40	40	40	40	40	4.31123	40	5.20044	40	40	40	40	40	40	40	40	40	6.29479	40	40	40	40	40	40	40	6.4481	40	4.31926	40	40	6.28341	40	40	40	5.85142	40	4.49596	40	40	5.07785	40	40	40	40	5.1022	40	40
CD61/ITGB3	40	40	2.74079	40	40	40	40	40	40	40	40	40	40	40	40	40	40	40	40	40	40	40	2.11198	40	40	40	40	40	4.27602	40	40	40	40	40	40	40	40	40	40	40	2.36994	40	40	40	40	40	40	40	40
CD71/TFRC	4.46605	40	1.61408	1.88636	4.40635	5.538	3.51658	1.67183	3.12756	2.39383	6.22098	3.35336	4.41112	3.32302	40	3.611	3.56224	4.75252	5.97921	5.72963	4.94334	40	5.83707	4.22692	5.79006	1.3665	40	1.76077	5.84536	40	5.67583	4.14439	4.04919	5.44598	3.69056	6.12558	1.67983	3.59912	3.87728	4.35308	3.90285	40	5.56594	40	3.91885	5.84917	3.71885	3.09765	4.69755
CD9	40	3.56081	40	40	40	6.09414	40	40	40	40	5.28762	4.5525	4.59614	40	4.56199	5.87501	5.86968	40	5.12067	40	3.3073	3.52478	5.2216	40	3.90413	40	40	40	6.53383	4.05037	40	40	6.47869	40	5.79896	5.11372	40	6.45583	40	40	5.85731	5.5552	40	3.75344	40	5.87994	3.42836	4.99	5.75559
CD90/THY1	40	40	40	40	40	40	40	40	40	40	40	40	40	40	40	40	40	40	40	40	40	40	40	40	40	40	40	40	40	2.919	40	40	40	40	40	40	40	40	9.57767	40	40	40	40	40	40	40	40	40	40
CDK4	4.37334	5.57105	6.0924	5.46299	40	40	4.68827	5.47063	5.31097	4.25502	40	40	40	40	40	40	40	40	40	40	4.9401	5.45917	4.87872	40	40	6.75143	5.42877	4.88915	6.4825	40	5.61213	5.34442	6.60948	40	40	40	5.65469	5.85429	8.12583	40	40	40	5.53507	40	4.97752	5.17644	5.33532	40	4.8652
CDK6	2.71495	2.86996	2.3088	2.61544	2.1375	2.58237	3.21678	2.94105	2.47559	2.02152	3.00025	3.19318	1.30227	2.64053	2.70825	2.55079	3.39226	3.23854	2.23955	7.00208	3.20232	3.58947	3.18938	3.00021	3.47596	4.07982	3.75151	3.10437	4.06872	2.08409	3.72398	2.73803	3.52459	3.4443	2.89752	3.10269	2.61592	3.04369	2.55791	2.39809	3.8138	3.13379	2.585	2.70878	2.96557	3.89064	2.5436	2.78417	1.90325
CEBPA	40	40	40	40	40	40	40	40	40	40	40	40	40	40	40	5.05883	40	40	4.97183	40	40	40	40	40	40	40	40	40	40	2.81788	40	40	40	40	40	40	40	40	40	40	40	40	40	3.93007	40	40	40	40	40
CISH	40	40	40	40	40	40	40	40	40	40	40	40	40	40	40	9.59853	40	40	40	40	40	40	10.2848	40	40	40	40	40	40	40	40	40	40	40	40	40	40	40	40	40	40	40	40	40	40	10.1075	40	40	40
CLU	5.08006	7.312	4.85026	5.95827	40	5.43714	7.94616	6.67597	5.35796	6.66221	6.84811	6.80173	7.03992	5.263	5.41475	7.01184	5.62817	7.45491	40	6.30779	5.2347	5.88706	7.97753	5.64293	40	6.43925	6.17196	9.2538	5.54199	40	7.16606	6.13421	9.77374	40	8.6331	9.47963	7.47892	40	6.78612	5.37588	4.13268	4.94295	5.21367	5.94184	6.14862	6.10125	4.90342	6.69545	6.84888
CNRIP1	40	40	3.91084	5.62176	5.86684	40	3.01051	2.12699	3.77469	4.12535	40	40	3.63144	40	40	40	40	4.83863	40	40	40	40	40	40	40	2.5164	40	4.05398	40	40	40	40	40	40	4.32877	40	2.20697	5.22036	40	5.32904	40	40	40	40	40	40	40	2.31683	40
CSF3R	40	40	40	40	40	40	40	40	40	40	40	40	40	40	40	40	3.73459	40	40	40	40	40	40	2.69764	40	40	40	40	4.25944	40	40	40	40	40	40	40	40	40	40	40	40	40	40	40	40	40	40	40	40
CTNNB1	2.13352	5.52979	4.36774	3.24687	40	4.32563	4.31034	3.74039	4.96087	4.4251	4.87542	5.73889	2.31889	2.64994	4.22541	4.38947	6.54903	4.50514	4.38578	5.21547	4.05246	40	4.17366	5.20847	4.89126	6.30138	5.47596	6.04292	4.33377	4.07269	4.16956	5.24609	5.17603	40	3.86597	3.93876	3.37684	4.12977	6.29863	4.80165	2.83669	4.10747	4.67956	7.26837	3.98644	5.25181	4.11867	4.03215	4.80501
CXCR4	40	3.13997	5.64469	4.00918	6.60522	5.08347	40	2.34352	5.40243	40	40	40	13.4717	3.27617	6.23923	5.15437	4.78376	3.39073	5.97975	40	1.65523	40	7.04312	4.29341	4.89223	4.84109	5.33265	5.63541	5.10965	4.60686	5.32975	5.26431	40	4.15509	0.967462	40	5.38808	4.03375	4.87218	4.6764	2.41943	5.1757	40	40	5.3023	4.45769	40	40	4.46948
DDB1	3.91563	7.26892	5.05139	5.3694	5.84323	5.40397	4.31106	5.91391	5.85574	4.53872	5.97484	40	5.63917	5.34569	6.85121	5.23459	5.80964	4.96343	6.46385	8.63494	5.77039	7.01484	4.6472	6.85046	7.02127	4.37609	6.47408	4.95407	6.61401	40	5.54148	6.01083	6.52298	40	6.40966	7.44473	4.88503	5.26163	40	5.14076	4.85996	6.5196	40	5.56839	5.81555	8.41598	5.39363	40	6.3547
DHRS3	40	40	40	40	40	40	4.54586	3.50837	40	40	40	40	40	40	40	40	40	40	40	40	40	40	40	40	40	5.06746	40	5.10455	40	40	40	40	40	40	2.15661	40	5.04131	40	40	40	40	40	40	40	40	40	40	40	40
ECT2	40	40	40	40	40	40	40	40	7.83295	40	40	40	40	40	40	40	7.77194	40	40	40	40	40	40	40	40	40	40	40	40	40	40	40	40	40	40	40	40	40	40	40	40	40	40	40	40	40	40	40	40
EIF4EBP1	3.67628	4.84352	2.50817	2.1488	5.74383	4.32031	4.70651	5.92984	5.60046	4.90097	40	5.33624	40	4.33331	5.2462	40	5.41861	4.41111	5.83035	40	40	40	2.96993	4.57643	40	4.37615	40	4.1609	4.36611	40	40	5.51086	40	4.80104	6.27017	40	3.83317	5.30667	5.33909	4.13396	3.57208	5.29074	5.04244	4.26477	40	5.36587	40	40	5.25303
EPOR	40	40	40	40	40	40	40	5.88522	40	40	40	40	4.67624	40	40	40	40	40	40	40	40	40	40	40	40	40	40	40	40	40	40	40	40	40	40	40	40	40	40	40	40	40	40	40	40	40	40	40	40
ETS1	1.32808	0.8092	2.57527	40	4.08522	40	40	40	4.44937	3.5518	2.69029	1.7724	2.65878	40	40	40	40	40	1.6736	2.67652	3.26586	3.64855	2.48723	3.57024	1.40156	4.09821	4.347	40	3.32077	40	2.13091	3.37237	2.46679	2.39817	40	40	2.79371	4.12762	4.28768	40	3.22228	1.76891	3.76642	40	1.71894	4.32694	3.79141	40	3.68718
FAS	40	40	40	40	40	40	40	40	40	40	40	6.72874	40	8.07256	40	40	40	40	3.88142	40	40	40	40	11.3196	40	40	40	8.19676	8.79414	40	40	40	40	40	40	40	5.92646	40	40	40	40	40	40	40	40	40	40	40	40
FHL1	3.31404	2.9598	5.57788	40	3.51827	40	40	40	5.47452	5.11449	40	40	2.74562	2.39283	3.18493	3.48968	4.66517	3.1718	40	3.98814	40	40	5.49597	2.3947	1.93493	40	40	5.44944	3.1053	2.37511	5.23965	6.14328	2.94994	5.27886	40	1.85559	5.49504	2.33002	4.97547	2.95366	40	40	1.91647	1.32821	3.13374	3.95681	2.60231	40	40
FLI1	2.89561	2.9714	5.96967	4.62339	3.95899	3.78029	6.08436	40	40	4.88741	5.91334	6.81537	3.06917	40	5.68934	40	6.53618	3.76973	5.78412	40	5.39737	4.49422	40	40	40	7.6679	5.58334	8.67344	40	40	5.06343	5.38813	5.12089	40	40	4.2647	5.67589	6.22723	6.04682	4.46501	4.54545	3.42728	5.02274	3.6406	40	4.51076	6.45427	4.01646	40
FOG1/ZFPM1	40	40	4.98859	4.42359	40	4.67696	4.92242	40	5.32353	40	40	40	4.22932	40	40	40	40	40	40	40	40	40	40	40	40	6.67602	40	3.72509	40	3.60567	40	40	40	40	5.36751	40	40	40	40	4.83484	4.63932	40	40	40	40	40	4.97283	40	40
FOXO3	5.6347	7.14557	40	5.78217	40	40	7.39614	8.24356	8.36541	40	9.99687	40	5.74799	8.33633	40	7.13143	11.8914	7.99609	40	8.60702	5.91377	8.2207	40	40	40	9.64167	7.35267	8.08654	6.85907	40	8.07155	40	9.8231	8.74648	40	7.61166	6.43353	40	5.97252	40	7.03643	6.54062	6.68674	40	8.84766	8.52201	9.07964	7.37551	40
GABPA	4.89639	5.38256	40	4.51784	5.35692	3.70634	5.43906	4.44198	40	2.98321	5.58554	4.62934	5.34608	40	40	5.74434	6.94838	4.04667	40	5.81579	40	4.96764	7.20875	3.07871	3.97053	4.87129	40	6.17583	6.17921	3.73035	40	40	6.84246	4.70266	4.46704	6.02225	4.61799	4.39402	5.10991	5.40989	4.30171	40	40	4.62767	3.84317	5.93961	3.67661	4.82018	4.90931
GADD45A	40	40	40	40	40	40	40	40	40	40	40	40	40	40	40	40	40	40	40	7.88758	40	40	40	40	40	40	8.64538	40	40	40	40	40	40	40	40	40	40	40	40	40	40	40	40	40	40	40	13.6956	40	40
GADD45B	40	40	40	40	40	40	40	40	40	40	40	40	40	40	40	40	40	40	40	40	40	40	40	40	40	40	40	40	40	40	40	40	40	40	40	40	40	40	40	40	40	40	40	40	40	40	40	40	40
GAPDH	0.845166	0.354711	0.154405	0.469606	0.382042	0.912803	0.766452	1.24103	0.6881	0.687958	0.856415	0.55017	0.609664	1.18521	1.11969	1.04243	0.406797	1.06636	0.634784	1.37632	1.03385	0.741272	0.714543	0.682367	0.834933	0.444248	0.88338	1.28716	1.5684	0.583266	0.435846	0.919638	0.320545	0.875791	1.18659	0.453871	0.427117	1.26208	0.907589	0.66724	1.02838	1.53462	0.771545	0.545204	0.918764	0.879167	0.690647	1.29291	0.824436
GATA1	40	40	3.33659	2.56804	40	40	2.68841	3.23001	3.21406	2.80032	40	40	2.76963	40	40	40	40	4.56806	40	40	40	40	3.29093	40	40	4.24655	40	3.59245	40	40	40	40	40	40	4.47038	40	2.42456	3.52193	40	4.20102	2.85376	40	4.22474	40	40	40	40	40	5.00376
GATA2	4.24942	3.52552	2.32317	1.32431	2.5595	4.59109	2.699	4.37621	1.90078	2.57317	4.11921	4.58916	3.31333	2.53421	2.93386	5.60613	6.14757	4.33468	40	40	4.41601	2.57856	1.08055	2.6635	4.92803	4.08101	2.33439	5.88261	5.31181	6.93041	40	3.14074	4.02572	4.91852	2.93139	3.51735	2.39951	3.54052	4.63554	3.58971	4.62971	2.7033	2.88385	5.47385	2.78771	4.36807	2.6004	0.132388	2.32077
GFI1B	2.14305	4.29743	5.88301	2.23711	3.11572	5.86507	40	4.03359	40	3.37936	5.98309	3.59448	2.9424	3.81323	3.07864	3.62579	40	4.15732	5.81365	6.81621	40	3.71317	5.05498	4.90963	5.61128	5.66512	40	4.56465	6.2026	4.57405	5.59508	4.82898	4.24205	2.69477	3.84864	4.35931	2.76086	4.6506	4.61354	3.01601	2.8412	40	3.00177	4.6753	40	5.77863	3.50497	2.65329	5.33097
HIF1A	40	1.81208	2.3256	2.42522	3.61021	40	40	4.79877	40	40	4.60755	40	2.07059	40	40	40	4.64993	40	40	5.36623	2.84256	40	2.58283	1.69384	40	3.84425	40	40	4.62839	40	3.57175	2.37935	40	3.11995	2.95993	40	2.76403	2.04455	40	3.45136	2.79541	3.46775	40	40	2.48201	40	2.37244	2.73941	40
HIF2A/EPAS1	40	40	40	40	40	40	40	40	40	40	40	40	40	40	40	40	40	40	40	40	40	40	40	40	40	40	40	40	40	40	40	40	40	40	6.52701	40	40	40	40	40	40	40	40	40	40	40	40	40	40
HPRT1	5.34727	5.39145	3.40658	4.56105	7.09245	6.63503	4.50644	5.86748	6.96529	40	40	4.83753	5.7398	40	40	5.56443	6.55853	40	40	7.54027	40	40	7.43114	5.96239	40	5.2947	6.01415	5.41282	5.69725	40	6.39592	5.72901	40	40	6.28482	7.44962	4.4874	40	6.31934	4.86807	6.29884	5.32896	40	4.86147	4.84531	5.69726	4.94319	40	5.39832
JAK2	5.01296	5.64901	7.71193	8.90203	40	7.07373	4.72961	4.26082	6.99565	4.66498	5.54577	40	5.31401	4.60536	4.83671	40	40	40	40	40	6.95047	9.43922	5.81027	5.05351	4.70931	5.83633	40	6.31695	5.36397	40	5.17767	6.94433	7.2165	40	5.36503	5.87006	4.75868	6.85059	6.96206	40	4.73357	6.7686	6.28471	4.18219	40	6.35462	12.3566	40	6.02113
KLF1	40	40	40	40	40	40	6.29282	4.30123	6.41838	40	40	40	40	40	40	40	40	40	40	40	40	40	40	40	40	40	40	4.40383	40	40	40	40	40	40	40	40	5.00183	40	40	40	40	40	40	40	40	40	40	40	40
LEF1	40	40	40	40	40	40	40	5.61707	40	40	40	40	40	40	40	40	40	40	40	40	40	40	40	40	40	12.4721	40	5.96945	40	40	40	40	40	40	40	40	7.19814	40	40	40	40	40	40	40	40	40	40	40	40
LOX	40	3.44142	5.61692	5.09727	4.32183	4.56961	40	40	5.66273	40	40	5.12992	40	40	5.13399	4.71404	4.99947	40	40	40	40	40	5.32985	5.30026	40	40	40	40	40	40	5.385	5.2975	40	40	40	5.70255	40	40	5.43073	40	40	40	40	40	40	40	2.67289	40	40
LSD1/KDM1A	2.74242	3.29311	2.97625	2.55582	2.98302	3.50359	3.17534	3.29715	3.75712	2.87229	4.62714	4.71015	2.51912	3.66378	2.76246	4.027	3.75848	3.56286	3.65917	4.24919	4.68933	3.33204	3.35358	2.94368	3.91304	3.07662	3.59749	2.8708	5.34362	4.5038	4.57283	2.9484	6.25937	3.26994	3.98672	3.93413	2.75971	3.49597	4.71408	3.51141	2.74887	5.97123	4.35183	3.64752	3.59387	5.63357	3.24987	3.3192	3.6834
MCL1	3.90463	4.61889	6.14239	3.80953	4.36191	1.9038	5.39268	4.32173	3.77454	3.78726	2.80504	3.18867	3.68413	2.48842	4.27788	4.48359	3.62522	4.53694	4.29828	4.55251	2.22828	3.61352	3.20728	4.13468	2.5694	4.09899	4.44433	5.30683	3.95564	4.15216	3.7676	4.08721	3.354	3.85732	4.19872	3.36919	2.69812	6.05163	3.77095	2.80972	4.43926	2.53292	5.42874	4.43577	1.68745	2.31171	4.46436	4.41946	3.51339
MEIS1	4.45232	40	40	5.54041	6.25589	4.99575	5.23013	40	40	5.35402	6.3142	40	40	5.10776	40	5.98891	40	6.4666	40	6.72424	4.96228	4.65495	5.82761	40	4.50255	40	40	40	5.91299	4.75393	40	40	6.69542	40	40	40	40	40	40	5.89371	40	5.48693	40	40	40	9.82932	40	40	4.08272
MPO	40	40	40	40	40	40	40	40	40	40	40	40	40	40	40	40	40	40	40	40	40	40	40	40	40	40	40	40	40	40	40	40	40	40	40	40	40	40	40	40	40	40	40	40	40	40	40	40	40
MYB	1.4115	1.42922	3.32561	3.88613	1.16349	1.7278	1.21841	1.44552	4.32404	3.97935	2.98907	2.36529	2.59641	3.46215	1.98515	2.85371	3.40381	3.02558	3.36348	4.97857	40	3.84338	5.3719	2.68529	5.98283	1.47456	2.28951	2.35327	5.01002	3.92079	2.4836	2.52575	2.56114	2.84464	2.64731	2.53141	1.31573	2.44436	2.51226	1.5197	4.80686	3.06949	1.79028	1.70875	2.8187	5.72428	3.84081	2.13034	2.63522
NFIB	40	40	40	40	40	40	40	40	40	40	40	40	5.86159	40	6.45686	40	40	40	40	40	40	40	40	40	40	40	40	40	40	40	40	40	40	40	40	40	40	40	40	40	4.9348	40	40	40	40	40	40	40	40
NOTCH1	8.81435	40	40	40	40	40	40	40	40	40	40	40	40	4.80533	40	40	6.96042	40	40	6.92816	40	11.7008	40	40	40	7.1123	40	40	40	40	4.75933	5.98202	6.51102	5.47435	6.22865	40	40	40	40	40	5.67132	40	40	40	40	6.03482	40	40	40
P27KIP1/CDKN1B	3.82125	4.45076	6.29289	5.55942	6.27679	4.13023	5.47793	5.12027	40	9.80601	3.39672	40	4.57255	3.68967	40	7.1977	40	5.34222	4.01781	4.05497	3.90023	4.94632	3.88184	5.45439	4.16459	5.35693	4.31316	6.01432	5.21205	40	4.39436	5.69267	5.19557	6.90673	40	5.25951	4.3423	3.99718	5.82033	6.06375	6.1572	4.30638	4.76325	4.91976	4.99843	14.1557	5.17324	6.19957	5.43631
PAX5	40	40	40	40	40	40	40	40	40	40	40	40	40	40	40	40	40	40	40	40	40	40	40	40	40	40	40	40	40	40	40	40	40	40	40	40	40	40	40	40	40	40	40	40	40	40	40	40	40
PF4	40	40	40	40	40	40	40	40	40	40	40	40	40	40	40	40	40	40	40	40	40	40	40	40	40	40	40	40	40	40	40	40	40	40	40	40	40	40	40	40	40	40	40	40	40	40	40	40	40
PFKP	40	40	40	4.87796	40	40	4.86717	40	5.27297	40	40	40	4.87503	40	40	40	40	40	40	40	40	40	40	4.10813	40	40	40	40	40	40	40	40	40	40	40	40	40	40	3.82822	40	40	40	40	40	40	40	40	40	5.01068
PIM1	40	40	5.73389	5.83046	7.04931	7.12894	40	8.88851	7.30095	9.30293	9.67248	40	8.6123	40	8.30208	40	9.30468	40	9.06763	40	40	7.43929	7.28646	8.42154	6.63723	9.33656	40	9.72077	9.48096	40	40	40	40	40	8.81914	8.71177	40	8.44266	40	8.01607	40	40	8.24117	7.9748	8.69871	40	7.56431	40	40
PNMT	40	40	40	40	40	40	40	40	40	40	40	40	40	40	40	40	40	40	40	40	40	40	40	40	40	40	40	40	40	40	40	40	40	40	40	40	40	40	40	40	40	40	40	40	40	40	40	40	40
RGS18	40	40	2.18602	1.25717	3.43326	5.00128	4.36217	3.00794	3.39611	3.92604	6.15784	5.24785	2.53854	40	40	6.12341	6.67631	1.95811	40	40	2.99089	40	2.12322	40	40	3.77802	2.86341	40	4.38182	40	40	40	6.16156	40	6.61731	4.02562	5.0387	5.15588	40	4.54493	1.42886	40	4.52314	5.56018	6.9616	40	4.58462	3.26076	5.96895
RUNX1	2.29609	2.33283	2.53517	3.846	2.49045	3.21766	2.75602	3.3453	3.13548	2.5322	3.85524	2.79028	2.21288	3.6461	3.12433	3.36796	3.43012	2.88767	2.895	3.61439	2.40398	3.72013	2.55318	2.9013	3.28668	3.49442	2.80146	3.06638	4.52188	4.05372	2.83626	2.97428	3.319	3.2903	3.22338	2.17249	3.21309	2.47689	3.92769	2.59946	3.27347	2.9926	5.06264	2.27636	2.44663	6.24049	3.72994	2.17572	3.46884
SDPR	4.26802	40	4.74394	4.48714	6.34023	40	40	4.52167	40	40	3.85824	40	3.29933	2.94309	40	40	6.87804	40	40	5.04866	40	3.80951	40	40	4.52858	6.88382	40	3.81854	6.10477	40	4.24529	4.91995	5.57987	1.97157	2.07828	5.19228	5.32014	3.34412	5.41071	3.17361	0.298432	4.80185	4.14184	40	40	4.68423	40	7.26226	5.30043
SELP	40	3.78063	40	5.1435	4.37694	2.81279	40	40	4.94942	3.61436	40	40	40	2.41723	4.72665	5.35153	6.90138	5.80142	5.87783	5.25871	40	3.06608	40	5.20208	3.1227	4.70364	2.45505	40	4.59705	4.45348	2.52231	5.93377	5.39622	2.23262	40	3.53337	5.46517	40	4.72769	40	5.72963	2.76602	3.35034	5.49627	3.04881	3.41673	2.90309	3.44849	4.50028
SH2D2A	40	40	40	40	40	40	40	40	40	40	40	40	40	40	40	40	40	40	40	40	40	40	40	40	40	40	40	40	40	40	40	40	40	40	40	40	40	5.06782	40	40	40	40	40	40	40	40	40	40	40
SOCS3	40	40	40	40	40	40	40	40	40	40	40	4.84888	40	40	40	40	6.21288	40	5.63442	40	40	40	40	40	6.31144	40	4.57889	40	6.08309	40	40	40	40	40	40	40	40	40	4.88018	40	40	4.81632	40	40	40	40	40	40	40
SPI1	40	40	2.38843	3.16102	2.86956	3.92393	5.46793	5.42194	3.99664	4.41017	40	2.71498	40	3.2642	4.28976	3.23952	4.38736	3.35596	4.66918	4.53553	3.0226	40	40	40	3.78191	4.75218	3.2503	5.88915	1.81715	40	6.81275	4.25466	5.45385	3.0417	40	40	40	3.91615	5.05879	4.94843	4.86758	4.48473	2.84702	40	3.60651	40	40	40	3.75299
SRD5A3	40	5.28772	4.38764	4.19407	4.24988	5.5317	40	5.09314	40	4.95498	5.92315	40	40	40	40	4.70761	5.44364	6.29226	5.90803	40	3.19158	12.2202	5.86416	5.11273	5.69149	6.33251	5.16995	6.06398	5.20339	4.5339	5.43004	6.10081	6.57688	40	40	40	4.87452	5.39834	40	40	40	5.18217	5.33356	5.44591	40	5.80013	40	3.98024	40
TAL1	4.28931	4.05499	2.29667	3.1035	7.53939	40	3.63668	3.42645	3.89395	3.37243	40	5.61117	4.12607	4.63671	4.38955	5.63461	7.4972	4.93212	5.13167	13.1999	4.39988	4.38265	3.56628	2.83144	4.15888	4.69333	3.78507	4.23919	7.55323	40	40	5.19181	40	5.23361	5.25021	5.92894	3.03409	4.68395	4.49049	5.71394	5.52069	40	3.90795	40	3.4342	40	40	2.08794	4.6958
TGFB1	-0.150124	1.41883	0.376881	0.885181	2.22127	2.4361	2.24937	2.1539	1.32345	1.55327	2.38433	2.18991	0.254621	1.85769	0.674526	2.35391	2.19401	0.964773	2.55419	3.7324	2.96098	1.94428	-0.113747	0.878244	1.62752	2.57771	3.42865	1.98305	1.86779	1.07921	2.71244	2.69075	2.23653	2.96833	2.16716	2.74731	2.97632	1.98999	2.29083	1.38736	0.882483	2.27374	1.66379	2.27204	1.7761	1.98103	1.20319	0.169583	0.939034
TGFB2	40	40	40	40	40	40	40	40	40	40	40	40	40	40	40	40	40	40	40	40	40	40	40	40	40	40	40	40	40	40	40	40	40	40	40	40	40	40	40	40	5.43547	40	40	40	40	40	40	40	40
TMEM180/MFSD13A	40	40	5.43562	4.4659	40	3.57878	7.78133	5.63589	40	40	40	40	4.90747	40	40	40	7.24212	5.86568	5.42051	40	40	40	40	40	40	40	40	6.25844	40	40	40	5.71858	40	40	8.89507	40	40	40	40	40	40	40	40	40	40	40	4.68921	40	5.04983
TMOD1	40	40	40	40	40	40	5.13822	3.97538	40	40	40	40	40	40	40	40	40	40	40	40	3.56	5.7006	40	40	5.9657	40	40	5.12155	40	40	40	40	40	40	5.06037	40	4.28287	40	40	4.74082	40	40	40	40	5.51676	40	40	40	40
TUBB2A	4.96292	40	9.83986	40	5.29735	40	40	13.5323	40	40	40	40	40	40	40	40	40	8.17933	40	40	14.1778	40	40	40	7.96326	6.59807	40	7.83764	40	40	40	40	40	40	40	40	40	40	40	8.92692	40	40	40	40	40	40	40	40	40
VWF	40	5.17457	40	3.35565	40	40	5.36768	40	40	40	40	40	3.12644	40	40	40	40	40	40	40	1.907	40	40	40	40	40	4.81903	40	40	40	40	40	40	40	40	5.44547	40	40	5.05571	40	2.81002	40	40	40	40	5.4122	1.87821	3.59978	40
[truncated: 632 more columns]

## Sheet: Suppl. Table 3
Suppl. Table 3	Raw data for single cell RT-PCR analysis (non-normalized Ct values) after merging of duplicate assays
Gene ID	A1P1MEP-A1_a1p1	A1P1MEP-A10_a1p1	A1P1MEP-A11_a1p1	A1P1MEP-A12_a1p1	A1P1MEP-A2_a1p1	A1P1MEP-A3_a1p1	A1P1MEP-A4_a1p1	A1P1MEP-A5_a1p1	A1P1MEP-A9_a1p1	A1P1MEP-B1_a1p1	A1P1MEP-B10_a1p1	A1P1MEP-B11_a1p1	A1P1MEP-B12_a1p1	A1P1MEP-B2_a1p1	A1P1MEP-B3_a1p1	A1P1MEP-B4_a1p1	A1P1MEP-B5_a1p1	A1P1MEP-B6_a1p1	A1P1MEP-B7_a1p1	A1P1MEP-B8_a1p1	A1P1MEP-B9_a1p1	A1P1MEP-C1_a1p1	A1P1MEP-C10_a1p1	A1P1MEP-C11_a1p1	A1P1MEP-C12_a1p1	A1P1MEP-C2_a1p1	A1P1MEP-C3_a1p1	A1P1MEP-C4_a1p1	A1P1MEP-C5_a1p1	A1P1MEP-C6_a1p1	A1P1MEP-C7_a1p1	A1P1MEP-C8_a1p1	A1P1MEP-C9_a1p1	A1P1MEP-D1_a1p1	A1P1MEP-D10_a1p1	A1P1MEP-D11_a1p1	A1P1MEP-D12_a1p1	A1P1MEP-D2_a1p1	A1P1MEP-D3_a1p1	A1P1MEP-D4_a1p1	A1P1MEP-D5_a1p1	A1P1MEP-D6_a1p1	A1P1MEP-D7_a1p1	A1P1MEP-D8_a1p1	A1P1MEP-D9_a1p1	A1P1MEP-E1_a1p1	A1P1MEP-E10_a1p1	A1P1MEP-E11_a1p1	A1P1MEP-E12_a1p1
ADD2	40	40	40	40	40	40	40	40	40	40	40	40	40	40	40	40	40	40	40	40	40	40	40	40	40	40	40	40	40	40	40	40	40	40	18.7845	40	40	40	40	40	40	40	40	40	40	40	40	40	40
ANK1	40	40	40	40	40	40	40	40	16.7132	40	40	40	21.1025	40	40	40	13.8232	12.4217	40	40	40	13.0161	40	40	40	40	40	40	40	40	40	40	40	40	13.5418	40	40	40	40	40	40	40	13.3298	40	40	40	40	13.1544	40
B2M	16.2549	15.125	21.6281	22.3095	12.6969	11.4989	12.3434	13.0871	11.7266	13.1632	11.8712	12.3815	19.2689	11.5241	11.5874	11.9527	11.3048	9.71919	10.5043	12.5162	11.8302	10.8932	10.9968	11.3478	14.8584	11.4895	11.9733	12.6278	12.1326	12.2637	11.1333	11.5725	10.6386	11.2799	10.7952	12.3631	11.6882	10.6139	11.3619	10.0263	11.9128	11.7426	9.97	11.2374	10.8888	10.7696	11.4081	9.72094	14.6678
BDH1	40	21.6816	40	40	40	40	40	40	40	40	40	40	40	17.6745	21.3156	40	40	40	40	40	40	40	40	40	40	40	40	40	40	18.3225	40	40	40	40	40	40	40	40	40	40	40	40	40	40	40	17.915	40	17.5307	40
BIM/BCL2	40	24.3748	40	40	40	40	40	40	40	21.1636	40	40	40	40	40	40	20.9195	17.6984	40	40	40	40	40	21.0124	40	40	40	40	40	40	20.4844	40	40	40	20.0792	40	40	20.8459	40	40	40	40	40	40	40	40	40	20.5477	40
BMP2	40	40	40	40	40	40	40	40	40	40	40	40	40	40	40	40	40	40	40	40	40	40	40	40	40	40	40	40	40	40	40	40	40	40	40	40	40	40	40	40	40	40	40	40	40	40	40	40	40
CCDC124	40	20.2824	40	40	40	40	40	40	16.6178	40	40	18.6537	21.955	40	40	40	40	40	40	17.6703	40	40	40	17.616	40	16.4251	40	17.1819	16.6899	40	40	40	40	40	16.656	17.4643	40	16.7495	40	40	40	16.5361	15.0898	40	40	40	40	40	40
CCND1/BCL1	40	40	40	40	40	40	17.9573	40	40	40	40	40	40	40	40	40	40	40	40	40	40	40	40	40	22.6522	40	40	40	40	40	40	40	40	40	40	40	40	40	40	40	40	40	40	40	40	19.4672	40	40	40
CD105/ENG	40	20.6302	40	40	17.0354	40	18.2593	16.0692	17.6021	40	40	19.2569	26.0826	40	40	18.6077	15.8513	40	40	16.6207	40	17.9369	17.8841	18.2886	40	40	15.8085	15.9481	17.7822	17.858	40	40	40	16.9394	40	40	17.7193	17.7643	18.3898	16.0345	40	18.3057	15.8493	17.8696	40	40	40	15.6543	18.9728
CD110/MPL	22.7151	20.511	40	40	40	19.686	40	40	18.5182	40	17.6659	40	40	40	40	19.5298	40	40	17.363	18.8178	18.5514	40	18.9973	21.0406	22.2618	19.1983	19.6729	18.3168	17.7084	18.4603	18.2962	40	17.8334	19.7852	40	20.4485	18.7368	17.7357	19.3688	18.4009	18.681	16.8571	15.3146	40	40	18.8097	40	40	21.1446
CD117/KIT	20.5571	40	25.9671	40	40	17.0521	16.9474	17.0799	18.1337	16.9366	40	18.9731	22.738	40	18.8016	17.2073	17.2154	14.5498	40	18.9917	40	14.8021	17.4735	16.7084	19.8656	18.0503	17.847	40	40	17.5834	16.7138	18.9939	15.1862	16.652	16.1295	15.221	40	18.5247	17.7337	17.5382	18.3605	17.6597	40	17.6523	17.2432	14.3201	16.1662	15.3948	19.4082
CD123/IL3RA	40	40	40	40	19.7205	40	19.7882	40	40	40	40	20.8912	40	40	40	40	40	40	40	19.3898	40	40	40	40	40	40	18.8581	40	20.2329	40	40	40	40	40	40	40	40	40	40	40	40	19.5396	40	40	19.215	40	40	40	40
CD135/FLT3	21.6423	40	40	40	40	40	18.2811	40	40	18.0431	40	19.9895	40	40	40	40	40	40	40	40	40	40	40	40	40	40	18.273	40	40	40	40	40	18.2941	40	40	40	40	40	40	40	40	18.0042	40	40	40	40	40	40	40
CD150/SLAMF1	40	40	40	40	40	40	40	40	40	40	40	40	40	40	40	40	40	40	40	40	40	40	40	40	40	40	40	40	40	40	40	40	40	40	40	40	40	40	40	40	40	40	40	40	40	40	40	40	40
CD235a/GYPA	40	40	40	40	40	40	40	40	40	40	40	40	40	40	40	40	40	40	40	40	40	40	40	40	40	40	40	40	40	40	40	40	40	40	40	40	40	40	40	40	40	40	40	40	40	40	40	40	40
CD34	20.544	19.7856	26.1952	24.5683	15.9596	16.1996	15.569	17.9794	14.1748	17.992	16.4996	16.6303	24.4736	14.7842	15.5795	16.2102	16.7746	16.3697	18.6985	15.2037	15.9213	40	15.5033	14.5606	17.536	14.9948	15.1195	16.444	18.8129	16.5613	16.0706	15.1433	14.4428	15.1553	40	15.8973	14.9468	14.8009	15.1905	15.3396	18.2574	15.3167	15.4131	14.3907	15.3221	15.7543	15.1128	16.5805	17.3903
CD36	40	40	40	40	40	40	40	40	40	40	40	40	24.5921	40	40	40	40	13.7627	40	40	40	14.5202	40	40	40	40	40	40	40	40	40	40	40	40	12.8701	40	40	40	40	40	40	40	40	40	40	14.6537	40	13.8042	40
CD38	22.8006	40	40	40	40	40	20.1081	40	19.6137	40	18.8211	40	25.2831	18.2691	40	22.9033	19.7303	16.8641	17.5003	18.8465	40	40	40	40	21.1825	18.7632	18.4562	40	20.5731	40	40	40	40	40	18.8881	19.8663	22.4364	40	20.0598	40	40	40	40	40	40	40	40	16.2888	21.1162
CD41/ITGA2B	40	14.9286	40	40	40	40	40	19.5506	14.5462	40	40	40	21.6328	40	40	17.8028	12.654	12.0448	12.0471	17.5953	40	14.4073	40	40	20.1487	40	40	40	17.1941	40	40	40	40	40	13.6367	40	40	13.1174	40	40	40	17.4051	10.5258	40	40	14.7895	40	11.8827	40
CD42/GP1BA	40	15.6552	40	25.5904	18.6842	19.0355	17.8961	18.0085	15.0787	40	14.1283	40	25.1763	40	40	19.4322	19.8314	17.1087	18.2911	24.2963	17.9131	19.6181	18.9986	19.4186	20.5086	17.761	40	18.8444	17.3855	40	17.8762	40	20.7039	17.6217	18.6295	19.3053	17.1966	16.6261	19.069	17.9901	19.4102	18.8602	15.8709	17.3468	18.8763	17.6376	40	40	20.3096
CD44	16.9338	40	24.9925	25.1122	13.391	14.8875	13.3617	14.6746	17.0494	15.8639	14.6683	15.8585	40	14.4143	14.098	15.6234	16.3441	40	15.4804	14.5967	15.8189	16.8764	13.2692	12.9139	18.1636	13.8074	13.5927	14.4819	18.0833	13.5424	13.7185	14.5037	14.06	13.9984	15.5847	13.6293	14.2986	17.8802	13.2993	13.7659	14.9927	13.205	14.6197	12.6914	13.2431	14.7914	14.279	16.4746	16.9238
CD47	40	40	40	40	40	17.8678	40	40	40	40	40	40	26.7163	40	40	40	40	15.2715	40	40	17.7186	40	40	40	40	40	40	40	40	40	40	40	40	40	40	40	40	40	40	17.6974	40	40	40	40	40	40	40	17.4562	40
CD61/ITGB3	40	15.0166	40	40	40	40	40	40	14.6218	40	40	40	40	40	40	40	40	40	40	40	40	40	40	40	40	40	40	40	40	40	40	40	40	40	40	40	40	40	40	40	40	40	12.7965	40	40	40	40	40	40
CD71/TFRC	20.0692	18.7259	26.3212	40	18.0082	17.0591	40	40	13.4951	40	14.2271	15.3427	21.9571	16.3125	16.3134	18.4035	15.5878	12.6321	14.3199	18.6608	14.912	13.1284	18.0742	14.7107	18.9476	15.393	40	16.9187	17.1534	16.7719	40	16.2259	14.6077	16.3614	13.0601	18.4182	17.1943	16.4328	17.9759	17.1323	17.89	40	16.5216	16.1467	17.5138	12.5804	40	12.7689	18.5834
CD9	22.2666	40	40	40	40	40	16.2589	18.9651	40	40	40	19.7661	40	40	40	18.9596	40	40	40	18.8762	40	40	17.1408	17.0604	40	16.5922	18.6493	17.7641	17.3384	40	16.8149	18.4899	16.9151	17.3102	40	18.0199	18.0262	40	17.1174	40	16.254	16.0087	15.9062	40	15.6278	40	40	40	20.6273
CD90/THY1	40	40	40	40	40	40	40	40	40	40	40	40	40	40	40	40	40	40	40	40	40	40	40	40	40	40	40	40	40	40	40	40	40	40	40	40	40	40	40	40	40	40	40	40	40	40	40	40	40
CDK4	24.2121	19.7771	40	40	17.9154	40	18.2692	40	17.9734	18.3609	17.8038	40	24.5758	40	18.4757	40	16.7595	16.4308	16.5033	18.7686	16.7732	16.139	40	40	40	40	40	40	40	40	40	40	40	40	23.6098	40	40	40	40	40	17.8868	17.9431	15.5633	40	40	17.9653	17.7202	15.8972	40
CDK6	20.4714	21.1209	25.9815	27.0041	16.2571	15.1882	15.5681	16.0394	14.1898	15.7714	14.9562	16.1006	22.2651	14.0436	15.526	15.4478	15.288	13.9013	13.6679	15.4262	14.5396	13.8705	14.8535	15.0225	19.0673	15.2329	17.8517	15.6045	14.0445	16.0894	14.9612	15.1657	14.4377	16.6023	14.2511	15.8915	14.7715	14.9188	14.2362	18.4047	16.149	16.0734	13.8739	14.92	15.1997	15.2937	16.043	14.1125	18.8881
CEBPA	40	40	40	40	40	40	40	40	40	40	40	40	40	40	40	40	40	40	40	40	40	40	40	40	40	40	40	40	40	40	40	17.6737	40	40	40	40	40	40	16.9685	40	40	40	40	40	40	40	40	40	40
CISH	40	40	40	40	40	40	40	40	40	40	40	40	40	40	40	40	40	40	40	40	40	40	40	40	40	40	40	40	40	40	40	22.2134	40	40	40	22.5429	40	40	40	40	40	40	20.9694	40	40	40	40	40	40
CLU	21.4547	15.9967	24.3396	40	18.6222	16.6907	20.0101	19.2341	16.7313	40	18.2991	18.9568	40	40	40	18.3026	20.0174	17.6362	16.5503	20.9076	19.1803	40	18.7013	20.3379	18.1856	18.8414	40	18.839	19.7822	18.7119	17.6677	19.6268	16.6736	40	18.144	18.2664	17.614	19.1352	40	17.7104	18.1814	18.371	18.6621	17.5627	40	17.6531	18.4634	20.2619	19.4439
CNRIP1	40	40	40	40	40	40	40	40	15.7918	40	17.9626	40	24.0103	17.773	40	40	15.0818	13.0872	14.967	40	16.6435	15.8063	40	40	19.8654	40	40	40	16.3737	40	40	40	40	40	14.3702	40	40	16.5189	40	40	40	40	40	40	40	13.7303	40	15.0621	40
CSF3R	40	40	40	40	40	40	40	40	40	40	40	40	40	40	40	40	40	40	40	40	40	40	40	40	40	40	40	40	40	40	40	40	14.78	40	40	40	40	40	40	40	40	40	40	14.6174	40	40	40	40	40
CTNNB1	21.3271	18.0882	25.2608	40	15.6756	17.3456	18.2279	16.9744	16.2487	40	15.5877	16.3868	23.2697	40	18.8476	17.1911	16.3816	14.7006	16.1532	16.5716	16.9432	16.1025	16.7286	16.9006	18.7316	17.7786	17.534	15.7655	15.0611	16.0988	16.4784	17.0044	17.5945	16.1413	14.7451	17.7009	16.3803	16.1854	16.3825	16.6181	16.9991	40	14.8582	17.1283	16.615	17.5152	17.7674	17.051	20.3188
CXCR4	40	19.9122	40	40	40	18.6156	15.8381	21.0272	17.5257	40	16.35	16.9029	40	18.5113	40	17.9489	40	13.3037	16.5948	16.9436	40	14.0336	40	16.6622	40	40	15.8661	17.3227	26.2139	16.7251	18.4922	17.7693	15.8292	16.873	40	17.6441	26.8872	15.071	17.9764	40	14.6019	40	17.7277	16.2132	16.6159	16.0549	17.6241	16.6435	40
DDB1	40	21.249	40	26.8996	17.4577	18.8286	19.9671	40	16.9324	40	17.7102	19.195	24.3385	17.7493	22.4424	18.2694	16.3823	16.8741	17.0481	19.807	17.0569	17.0067	17.8281	18.5951	21.4615	40	19.3366	18.9781	18.3814	18.7946	19.1042	17.8495	16.8551	40	16.0166	19.0781	19.2294	16.6437	18.4605	20.0376	18.7171	19.4987	15.3317	18.7702	18.745	15.5899	18.7655	15.9622	20.5688
DHRS3	40	40	40	40	40	40	40	40	40	40	40	40	23.9844	40	40	40	16.6171	14.4686	40	40	40	15.6362	40	40	40	40	40	40	40	40	40	40	40	40	15.0181	40	40	40	40	40	40	40	40	40	40	16.2813	40	16.1127	40
ECT2	40	40	40	40	40	40	40	40	40	40	40	20.853	40	40	40	40	40	40	19.0253	40	40	40	40	40	40	40	40	40	40	40	40	40	18.8174	40	40	40	40	40	40	40	40	40	40	40	40	40	40	40	40
EIF4EBP1	19.2782	16.4167	40	40	17.2184	40	17.5417	40	14.3892	16.591	14.4896	17.9003	23.8264	17.6499	40	17.1858	16.7778	16.8901	16.7928	40	17.4191	17.487	40	16.9816	19.206	17.3759	18.2106	40	40	17.7822	17.4991	40	16.464	17.7987	17.28	40	17.5756	16.0914	17.827	40	40	40	13.6545	16.4962	40	15.59	40	15.169	19.2462
EPOR	40	40	40	40	40	40	40	40	40	40	40	40	40	40	40	40	40	16.8454	40	40	40	40	40	40	40	40	40	40	17.4185	40	40	40	40	40	17.447	40	40	40	40	40	40	40	40	40	40	40	40	40	40
ETS1	20.8171	40	24.4606	40	14.8702	16.4033	13.5073	40	14.4563	40	40	17.6899	40	15.9913	15.721	40	40	40	15.6417	15.8688	16.0699	40	14.5435	40	19.9947	13.8121	15.5803	15.33	15.401	40	40	40	40	40	14.3998	16.0003	40	40	13.6703	14.0792	16.2125	16.1325	13.1718	15.49	13.1253	15.3121	16.6384	40	19.7987
FAS	40	40	40	40	40	40	40	40	40	40	40	17.8549	40	40	40	40	40	40	40	40	40	40	40	40	40	18.7684	40	40	40	21.5215	40	40	40	40	40	40	40	40	15.8781	40	40	40	40	23.2394	40	40	40	19.2049	21.9638
FHL1	40	22.2334	40	40	16.8561	17.4112	15.6579	18.6973	17.4589	15.6276	40	40	40	15.4244	15.39	40	40	40	16.6669	40	17.6326	15.6729	40	15.8055	22.8507	40	14.3571	17.1671	15.4879	15.8417	15.4379	16.1046	15.7106	15.1459	14.9648	15.4839	16.5686	14.8521	40	15.3908	40	40	16.1805	14.3145	13.6586	40	40	16.4575	40
FLI1	25.5168	21.9226	40	40	16.4377	16.6189	15.6695	40	17.8507	19.306	16.9642	40	40	15.8651	17.4707	16.6458	18.1556	40	40	40	17.4055	18.8544	17.7666	40	40	18.855	17.6476	40	15.8114	40	17.9423	40	17.5816	17.3771	20.7769	19.8649	40	15.45	17.7808	40	18.344	16.9781	40	40	40	18.8817	17.8748	19.6815	40
FOG1/ZFPM1	40	22.4924	40	40	40	17.095	40	40	16.8696	40	16.7644	40	25.4164	40	40	17.5424	16.9937	40	16.5159	40	40	40	40	40	40	40	40	40	16.9716	40	40	40	40	17.3386	16.6407	17.5334	40	40	40	40	40	40	40	40	40	17.8899	40	14.7332	22.9499
FOXO3	40	40	40	40	19.1768	19.304	19.8437	40	40	19.4356	18.123	40	40	40	40	40	19.4674	19.2038	19.5578	19.3148	40	40	21.8501	19.3871	40	40	20.7868	19.4704	18.4902	21.7852	40	19.7463	22.9368	40	19.6882	21.3383	22.6039	19.6763	40	20.0097	18.8604	20.7046	40	40	40	20.8555	19.6441	19.0946	40
GABPA	22.9431	20.7395	40	40	18.4385	18.133	18.0807	20.1759	40	18.0371	16.8586	40	25.3921	17.263	40	16.5718	17.5103	15.4022	40	17.3744	15.5013	18.1796	17.4388	17.7674	21.7653	16.669	18.0886	17.9128	18.0883	40	40	18.3593	17.9938	16.4069	40	40	20.9961	15.7269	40	17.2184	40	17.4515	17.8933	14.9985	15.6942	16.0851	40	17.1839	22.4282
GADD45A	40	40	40	40	40	40	40	40	40	40	40	19.8219	40	40	40	40	40	40	40	40	40	40	40	40	40	40	24.0669	40	40	40	40	40	40	40	40	40	40	40	40	19.2902	40	40	40	40	40	40	20.9368	40	40
GADD45B	40	40	40	40	40	40	40	40	40	40	40	40	40	40	40	40	40	40	40	40	40	40	40	40	40	40	40	40	40	40	40	40	40	40	40	40	40	40	40	40	40	40	40	40	40	40	40	40	40
GAPDH	18.2292	15.9945	40	23.2608	14.3873	40	13.0528	16.031	12.0354	14.2584	12.8104	40	21.6165	12.2882	40	13.7783	12.8377	12.2012	11.8805	40	13.2061	40	12.7096	40	17.7031	12.5898	40	40	13.3519	14.6341	13.3726	13.6573	11.4522	40	40	40	40	12.7466	12.6315	12.779	13.9805	13.2252	11.3991	12.6022	12.5586	11.6581	13.1748	12.2953	17.916
GATA1	20.9829	17.5097	40	40	40	40	40	40	15.2176	40	14.9088	40	22.7824	40	40	40	14.7597	14.1902	14.4064	40	15.3185	14.9415	40	40	18.4051	40	40	40	15.5119	40	40	40	40	40	14.4675	40	40	16.2483	40	40	40	40	13.9755	40	40	15.4604	40	14.6006	40
GATA2	20.1685	40	40	40	17.7915	18.2791	16.2237	16.7083	14.2042	40	13.6651	17.9255	23.7561	14.4656	17.3663	17.4566	14.7703	15.3364	13.0931	16.8739	15.0913	16.2887	15.9724	16.0224	18.0514	16.6288	17.7778	14.44	16.0556	15.9831	15.1868	18.221	17.193	40	16.6007	16.6591	16.1342	16.0149	40	40	17.3627	15.0625	11.7651	14.5833	16.6517	15.2949	14.6258	16.8907	19.6537
GFI1B	40	17.8686	40	27.0334	15.6852	40	16.9956	15.4492	17.764	40	14.5779	19.6866	26.7917	15.0218	18.629	18.7305	40	14.9938	40	16.5417	15.8975	14.066	17.8363	40	19.5508	15.6342	40	16.3557	15.6846	17.2621	15.3316	16.2407	40	17.1152	15.5396	17.5339	16.3139	15.8376	17.8104	18.2188	40	16.1971	15.7395	16.8294	17.335	16.879	40	15.5727	20.7803
GPR64/ADGRG2	40	40	40	40	40	40	40	40	40	40	40	40	40	40	40	40	40	40	40	40	40	40	40	40	40	40	40	40	40	40	40	40	40	40	40	40	40	40	40	40	40	40	40	40	40	40	40	40	40
HIF1A	19.7984	17.4893	40	24.7315	40	15.3956	14.5102	17.324	14.2066	40	14.766	40	24.4559	15.5163	40	40	40	15.759	40	40	40	40	16.4608	15.9609	20.7626	40	40	40	14.8128	40	40	40	15.6954	16.2527	40	40	40	40	40	16.7689	15.7892	40	13.2674	13.6136	40	15.0581	40	40	40
HIF2A/EPAS1	40	40	40	40	40	40	40	40	40	40	40	40	40	40	40	40	40	40	40	40	40	40	40	40	40	40	40	40	40	40	40	40	40	40	40	40	40	40	40	40	40	40	40	40	40	40	40	40	40
HPRT1	22.3794	18.7873	40	40	18.8894	17.744	18.0896	19.9515	15.2876	40	16.9018	18.7279	25.2601	18.9986	18.979	19.5005	16.5777	16.8277	18.1576	19.1453	40	16.7588	40	40	20.7267	16.8772	18.7446	18.5756	18.4821	40	40	18.1793	17.604	40	16.3969	17.7531	40	40	40	18.9429	40	40	18.1157	17.8822	40	16.5085	18.3056	16.4209	21.5977
JAK2	40	20.8475	40	25.8679	18.5551	18.7789	18.3471	40	19.5929	25.8995	21.2428	40	23.7104	40	19.5508	19.9392	16.8009	15.221	18.188	40	17.1831	17.5879	17.399	18.7298	21.23	40	40	40	18.0563	18.0543	17.0897	40	40	18.702	17.1253	18.4498	40	40	40	40	19.8971	21.9231	16.4948	16.9733	16.433	17.0502	40	17.3251	40
KLF1	40	21.8117	40	40	40	40	40	40	40	40	40	40	25.6544	40	40	40	18.3641	15.2614	17.6107	40	40	17.8073	40	40	40	40	40	40	40	40	40	40	40	40	15.1627	40	40	40	40	40	40	40	40	40	40	40	40	15.4119	40
LEF1	40	40	40	40	40	40	40	40	40	40	40	40	40	40	40	40	40	16.5773	40	40	40	16.518	40	40	40	40	40	40	40	40	40	40	40	40	40	40	40	40	40	40	40	40	40	40	40	23.6859	40	16.9776	40
LOX	40	22.1539	26.2326	40	40	40	16.1396	40	17.4979	16.1293	17.4381	40	40	16.228	16.686	17.4351	40	40	16.8551	16.4349	40	40	40	18.1387	40	17.1696	17.826	40	40	40	17.3869	17.3289	16.0449	17.6433	40	40	17.7531	40	40	40	40	40	16.0144	17.2201	40	40	40	40	40
LSD1/KDM1A	20.0334	17.9284	26.9862	26.798	16.2845	16.9742	15.9912	17.0683	14.8572	16.4571	14.8966	16.7205	21.7905	14.8891	16.6621	16.3691	15.2466	14.2574	14.9495	17.468	15.3904	14.7767	16.4804	16.0142	17.8477	16.7498	15.9967	15.583	15.2614	17.1127	15.0154	16.6419	14.8039	16.0423	14.4312	16.461	15.704	15.2431	15.6559	15.6518	17.636	15.8159	14.0381	14.8635	15.6367	14.2905	15.8889	13.8789	17.7637
MCL1	21.6661	19.1123	25.278	40	17.4467	15.4488	17.317	17.4879	18.0234	18.2338	16.1503	15.8964	24.973	16.268	17.9049	14.7693	17.4639	15.2819	14.9669	17.9043	16.3054	15.6311	14.6583	14.8032	19.5629	15.2283	14.8327	16.1758	16.4264	15.9373	16.5308	17.0985	14.6706	40	16.6535	14.8653	40	16.2172	16.295	15.9551	15.1749	16.0974	13.8918	16.0545	14.2931	15.3128	16.7358	16.3149	20.255
MEIS1	40	20.4607	40	40	17.9944	18.6265	40	17.941	40	40	17.8812	19.51	40	18.162	40	17.8612	17.3014	40	40	18.2526	17.8721	40	18.1674	40	19.1743	40	40	40	40	18.5567	40	18.6038	40	40	40	17.714	16.9647	18.1469	40	18.1269	17.909	17.1389	16.5122	40	16.2263	40	40	40	21.3324
MPO	40	40	40	40	40	40	40	40	40	40	40	40	40	40	40	40	40	40	40	40	40	40	40	40	40	40	40	40	40	40	40	40	40	40	40	40	40	40	40	40	40	40	40	40	40	40	40	40	40
MYB	18.5116	19.1324	25.7746	40	14.9536	14.8508	14.1274	16.3926	15.2066	14.9978	16.2269	17.1389	21.8494	13.0696	14.694	14.5933	13.2897	12.4057	15.5164	15.9915	16.4975	13.8245	14.8423	14.8552	17.8305	14.405	16.4222	15.3728	15.3387	16.9111	14.2381	15.4686	14.4492	15.5587	13.112	16.0715	15.4705	14.7058	15.3602	16.3812	40	16.3273	16.0564	14.6051	17.7065	12.6884	14.5809	13.3614	18.0781
NFIB	40	20.7494	40	40	40	40	40	40	40	40	40	40	40	40	40	40	40	40	40	40	40	40	40	40	21.2833	40	40	40	18.6038	40	18.7098	40	40	40	40	18.3401	40	40	40	40	40	40	40	40	40	40	40	40	40
NOTCH1	22.3391	40	40	40	22.3565	40	40	19.963	40	40	40	40	40	40	18.1889	40	40	40	40	18.8674	40	40	40	40	40	40	40	40	40	18.2542	40	40	18.0059	40	40	40	40	40	40	18.3308	40	24.1847	40	40	40	18.3262	40	40	40
P27KIP1/CDKN1B	40	22.2862	40	40	17.3634	21.2045	17.1489	21.3809	18.1739	17.8861	17.9002	17.6649	40	18.1829	17.9072	16.9957	17.5492	16.0805	40	40	22.3241	17.6577	15.2499	15.4706	23.1281	40	17.0543	17.1304	17.3148	17.1386	40	19.8126	40	18.8822	15.3758	17.9987	40	17.0225	16.0145	15.4576	16.8469	17.4302	14.5664	17.3742	15.8883	16.5708	16.6046	17.0224	22.2418
PAX5	40	40	40	40	40	40	40	40	40	40	40	40	40	40	40	40	40	40	40	40	40	40	40	40	40	40	40	40	40	40	40	40	40	40	40	40	40	40	40	40	40	40	40	40	40	40	40	40	40
PF4	40	16.8759	40	40	40	40	40	40	40	40	40	40	40	40	40	40	40	40	40	40	40	40	40	40	40	40	40	40	40	40	40	40	40	40	40	40	40	40	40	40	40	40	40	40	40	40	40	40	40
PFKP	40	40	40	40	40	40	40	40	40	40	17.2187	40	40	40	40	40	16.9384	40	16.4653	40	40	40	40	40	21.1116	40	40	40	17.6173	40	40	40	40	40	40	40	40	40	40	40	40	40	40	16.0279	40	40	40	40	40
PIM1	40	23.8915	40	40	40	40	40	21.651	17.6149	40	18.1712	40	26.3798	18.9554	40	19.9944	40	19.8487	18.4933	20.2773	21.8211	40	21.5257	19.8996	40	40	40	40	21.3545	40	20.555	40	20.3501	40	40	40	19.746	40	21.0643	40	40	19.9232	17.971	20.3413	18.3609	20.5504	40	20.7289	23.371
PNMT	40	40	40	40	40	40	40	40	40	40	40	40	40	40	40	40	40	40	40	40	40	40	40	40	40	40	40	40	40	40	40	40	40	40	40	40	40	40	40	40	40	40	40	40	40	40	40	40	40
RGS18	40	16.2003	40	40	40	15.2812	40	40	14.067	40	13.598	40	24.5465	15.3394	40	17.8667	16.4334	13.9682	14.5885	40	16.4442	40	18.0111	40	21.1235	17.2875	40	14.8891	15.2808	40	40	18.7383	17.7217	40	17.5221	16.9221	16.841	13.6384	40	40	15.9376	40	12.8078	40	40	14.9919	15.1548	40	40
RUNX1	20.091	17.8786	40	26.6918	15.8382	17.3648	15.031	16.1275	14.4162	16.6383	16.1868	16.0837	23.2817	14.3966	15.4269	16.0831	14.8273	14.3055	14.3278	17.1186	15.0503	14.6999	15.7085	14.7363	18.4385	14.83	16.3555	14.557	14.9551	17.095	15.3773	15.9829	14.4755	15.3203	14.7241	15.7488	16.6765	14.5679	14.8917	15.017	15.3506	16.204	13.2377	14.8211	15.0104	14.7083	15.0929	14.0745	19.1052
SDPR	40	40	40	40	17.8101	17.8307	40	18.6178	16.6249	40	16.8279	40	26.9387	18.2463	40	40	40	15.4819	40	18.9529	40	40	15.7115	18.6414	20.1963	40	40	40	16.0416	16.392	40	40	17.9235	40	40	17.342	16.0484	40	40	16.4513	40	16.2934	40	40	16.2523	18.0977	40	14.8266	40
SELP	19.968	40	31.3754	40	40	15.58	16.4788	40	40	18.05	17.4843	16.8577	23.7371	16.2831	15.286	15.6783	40	40	16.1418	16.5603	16.1325	40	40	16.1336	17.8981	40	15.5076	16.7654	40	15.8661	16.9796	17.9664	17.9468	15.3805	14.8541	16.751	16.3685	17.4817	17.8745	16.6613	40	15.55	40	17.1219	14.8464	15.9175	14.7465	40	18.834
SH2D2A	40	40	40	40	40	40	40	40	40	40	40	40	40	40	40	40	40	40	40	40	40	40	40	40	40	40	40	40	40	40	40	40	40	40	40	40	40	40	40	40	40	40	40	40	40	40	40	40	40
SOCS3	40	40	40	40	40	20.5575	40	19.7762	40	40	40	19.0032	40	40	40	40	40	40	40	18.6062	40	24.4055	40	16.3686	40	16.8886	40	40	40	40	40	40	17.2583	40	40	40	16.7868	40	17.6311	40	40	40	40	40	18.0351	40	16.8703	40	40
SOX4	40	40	40	40	40	40	40	40	40	40	40	40	40	40	40	40	40	40	40	40	40	40	40	40	40	40	40	40	40	40	40	40	40	40	40	40	40	40	40	40	40	40	40	40	40	40	40	40	40
SPI1	22.2135	40	40	40	40	40	40	19.6474	14.2694	15.9472	15.5018	40	25.4121	14.7757	16.5656	16.7894	17.5392	16.3822	15.189	15.4636	16.9283	17.1098	40	15.7688	40	14.7547	16.3998	40	40	16.7131	16.5427	15.8544	15.4328	17.5642	16.7568	16.7863	15.8409	15.0362	16.6659	15.9382	15.9693	40	40	40	15.5056	15.966	15.5417	16.8973	21.4449
SRD5A3	23.1376	23.2196	40	40	40	17.7528	17.9859	40	16.2686	40	16.5349	21.1104	28.2905	16.156	16.8637	18.3972	40	16.0534	40	18.5668	17.4731	16.3684	17.7764	16.6043	23.079	40	18.295	40	40	40	40	17.3225	16.4891	17.7282	16.4714	18.3121	21.5489	17.9725	17.9047	40	16.1382	24.7041	16.5487	17.0325	17.4152	17.5464	17.4614	17.0721	21.3544
TAL1	40	20.4283	40	40	17.8314	40	16.7531	18.4018	14.1777	18.1262	15.4443	40	40	19.4455	17.02	40	15.7079	14.3867	15.0863	18.5922	15.8906	16.331	40	18.3289	20.4967	17.6508	18.1215	17.9285	16.8683	18.0856	16.6425	18.2495	18.5426	40	15.8934	17.4965	17.6386	16.6124	17.1284	24.6025	17.3465	16.8666	14.2508	14.7512	15.8826	15.9072	16.0765	15.2473	40
TGFB1	17.2181	14.0445	23.4855	32.7565	13.392	14.2862	14.117	15.6481	12.2579	40	13.226	15.7064	20.5972	14.1274	14.4542	15.3016	14.3206	13.1141	12.5158	14.9331	14.0714	13.7916	14.2375	14.2652	16.1327	14.2296	13.8702	17.2705	12.9969	15.3066	12.9275	14.9688	13.2394	14.8923	13.7043	15.6046	14.8408	12.645	14.5509	15.135	15.9076	14.4282	10.5708	12.798	13.3512	13.7916	15.7201	12.9911	15.7542
TGFB2	40	40	40	40	40	40	40	40	40	40	40	40	40	40	40	40	40	40	40	40	40	40	40	40	40	40	40	40	40	40	40	40	40	40	40	40	40	40	40	40	40	40	40	40	40	40	40	40	40
TMEM180/MFSD13A	40	20.8655	40	40	40	17.6677	40	40	17.3166	40	16.8067	18.8755	40	40	40	16.4442	19.8526	16.5961	40	40	40	40	40	40	40	40	23.3903	40	17.6497	40	40	40	18.2875	17.2652	17.2785	40	40	17.5459	17.4172	40	40	40	40	40	40	40	40	17.2665	40
TMOD1	40	40	40	40	40	40	40	40	40	40	40	40	22.8764	40	18.3429	40	17.2095	14.9356	40	40	40	16.5683	40	19.1975	20.478	40	40	17.8463	40	40	40	40	40	40	16.103	40	17.9336	40	40	40	16.5067	18.1845	40	40	17.6894	40	40	16.1296	40
TUBB2A	40	40	40	40	18.505	40	40	40	21.7209	40	40	40	40	17.2035	40	40	40	24.4925	40	40	40	40	40	17.8961	40	40	40	40	40	40	40	40	40	40	16.2685	19.3088	25.1239	19.8596	40	40	27.1245	40	40	40	19.687	17.8119	40	18.8457	40
VWF	40	16.5927	40	40	40	16.4501	17.8727	40	40	40	15.6964	40	40	40	40	40	17.4389	40	40	40	40	40	40	40	40	40	40	17.3593	15.8687	40	40	40	40	40	40	40	15.1428	40	40	40	14.8537	40	40	40	40	40	17.1105	40	40
[truncated: 758 more columns]
